# Supplementary material for: Accumulation Kinetics and Biological Action of Doxorubicin in Rabbit Intervertebral Discs
Source: Int J Mol Sci. 2025 Jul 30;26(15):7386. doi: 10.3390/ijms26157386 (PMC12347939; doi:10.3390/ijms26157386)
Supplement: Supplementary file 1 [file ijms-26-07386-s001.zip]

Archive with 1 entries (1 files):
- ijms-3744108-supplementary.pdf
